# Supplementary material for: Regenerative Therapy for Liver Cirrhosis Based on Intrahepatic Arterial Infusion of Autologous Subcutaneous Adipose Tissue-Derived Regenerative (Stem) Cells: Protocol for a Confirmatory Multicenter Uncontrolled Clinical Trial
Source: JMIR Res Protoc. 2020 Mar 31;9(3):e17904. doi: 10.2196/17904 (PMC7319609; doi:10.2196/17904)
Supplement: Multimedia Appendix 1 [file resprot_v9i3e17904_app1.xlsx]

## Sheet: Sheet1
		Obtaining informed consent	Initial screening*9	Provisional registration	2nd screening*9	Definitive registration	Operation date	Observation period (after operation) #14
								on the 1st day	on the 3rd day	on the 7th day	at the 4th week	at the 8th week	at the 12th week	at the 16th week	at the 20th week	at the 24th week	when discontinuation
Day		-	-	-			-	1	3	7	28	56	84	112	140	168	-
Acceptable range of days					-7～-1	-7～-1	-	0	±1	±1	±7	±7	±7	±7	±7	±14	±7
Obatining informed consent		○
Patient background			○
Physical examination	Hight		○
	Body weight		○		○
Registration				○		○
Confirmation of primary disease, past treatment			○
Confirmation of past illness, complications			○
Vital signs (Blood pressure, pulse rate, body temperature)			○		○		○*13	○	○	○	○	○	○	○	○	○	△
Percutaneous blood oxygen saturation concentration			○				○*13
Hematological examination*1			○		○			○	○	○	○	○	○	○	○	○	△
Blood biochemical examinations*2			○		○			○	○	○	○	○	○	○	○	○	△
	HbA1c		○		○								○			○	△
Blood coagulation examination*3			○		○			○	○	○	○	○	○	○	○	○	△
Infectious disease test*4			○*10		○*10, 12
Urine examination (quality)*5			○		○			○	○	○	○	○	○	○	○	○	△
Pregnancy test*6					○
Electrocardiogram			○*10		○*10			○					○			○	△
Liver biopsy					○*10											○	△
Abdominal enhanced CT or MRI			○*11		○*11											○	△
Abdominal ultrasound sonography			○*10		○*10					○						○	△
Confirmation of alcohol drinking			○		○			○	○	○	○	○	○	○	○	○	△
Trial treatment	Liposuction						○
	ADRCs isolation						○
	ADRCs administration						○
Cell surface markers*7							○
Accompanied medication. treatments																	△
Assessment of adverse events*8																	△
*1: red blood cells count, white blood cells count, platelets count, hemoglobin concentration, hematocrit value, white blood cells fractions (neutrophils, eosinophils, basophils, monocytes, lymphocytes); *2: total protein, protein fraction, total-bilirubin, indirect bilirubin, AST, ALT, LDH, ALP, GGT, ChE, BUN, Cre, UA, T-Ch, HDL-Ch, TG, Na, Cl, K, CRP, NH3, fasting blood glucose, HbA1c (at the s…
○: essential, △: to be done as much as possible
